# Supplementary material for: Tai Chi as a public health intervention: effects on stress regulation, attention, and psychological resilience in adults
Source: Front Public Health. 2026 May 4;14:1791759. doi: 10.3389/fpubh.2026.1791759 (PMC13180939; doi:10.3389/fpubh.2026.1791759)
Supplement: Supplementary file 1 [file Table_1.xlsx]

## Sheet: Sheet1
Participant_ID	Group	Stress_Pre	Stress_Post	Attention_Pre	Attention_Post	Resilience_Pre	Resilience_Post
1	TCG	23.99	18.45	503	424.23	69.31	63.42
2	TCG	21.45	14.42	530.68	448.42	60.08	71.95
3	TCG	24.59	18.45	598.81	527.33	52.15	71.96
4	TCG	28.09	23.15	476.15	528.26	63.7	65.94
5	TCG	21.06	16.86	563.65	528.33	61.59	66.23
6	TCG	21.06	23.26	628.43	711.9	55.2	71.86
7	TCG	28.32	6.52	453.55	531.4	60.56	58.42
8	TCG	25.07	20.29	561.08	562.46	56.92	58.74
9	TCG	20.12	17.35	565.59	552.47	60.91	64.25
10	TCG	24.17	15.8	596.91	535.83	65.3	68.29
11	TCG	20.15	17.37	475.78	482.66	72.69	72.49
12	TCG	20.14	9.05	471.77	541.74	50.1	81.8
13	TCG	22.97	16.12	581.32	457.49	77.06	76.86
14	TCG	14.35	18.43	567.82	486.97	44.38	68.72
15	TCG	15.1	22.91	565.03	473.31	58.79	69.85
16	TCG	19.75	14.93	570.79	504.5	64.71	61.98
17	TCG	17.95	13.77	509.2	627.31	62.25	69.85
18	TCG	23.26	14.99	563.94	397.3	55.02	67.69
19	TCG	18.37	20.66	567.58	537.74	58.34	72.58
20	TCG	16.35	18.32	507.14	411.3	56.06	63.38
21	TCG	27.86	14.88	661.95	474.04	55.29	74.15
22	TCG	21.1	19.05	578.43	559.89	66.8	82.26
23	TCG	22.27	17.39	478.52	503.54	62.86	69.13
24	TCG	16.3	20.87	589.39	440.72	54.46	73.21
25	TCG	19.82	14.19	491.52	460.66	67.2	75.52
26	TCG	22.44	15.69	597.23	537.38	62.46	66.79
27	TCG	17.4	15.43	619.52	459.83	66.5	71.79
28	TCG	23.5	11.15	500.76	511.91	65.04	70.1
29	TCG	19.6	18.17	607.8	502.51	53.37	70.78
30	TCG	20.83	18.04	574.77	464.16	55.52	63.82
31	TCG	19.59	17.02	599.32	617.92	65.98	70.2
32	TCG	29.41	16.06	663.81	534.87	64.88	73.98
33	TCG	21.95	11.34	535.28	388.62	58.83	82.61
34	TCG	17.77	15.32	504.78	510.25	60.94	77.67
35	CG	25.29	20.13	491.63	502.29	71.22	79.23
36	CG	17.12	18.29	496.05	591.15	56.27	55.86
37	CG	22.84	20.85	540.37	492.45	65.38	68.98
38	CG	14.16	23.12	565.47	533.12	59.38	63.47
39	CG	16.69	29.04	561.6	570.3	59.26	79.52
40	CG	22.79	22.2	594.63	591.95	69.79	55.53
41	CG	24.95	22.53	545.78	467.98	67.6	55.28
42	CG	22.69	21.2	632.21	519.93	67.51	57.2
43	CG	21.54	13.82	529.12	511.5	71.44	45.01
44	CG	20.8	21.39	708.21	500.8	61.17	57.79
45	CG	16.09	21.74	582.54	645.93	66.46	55.93
46	CG	19.12	31.35	493.57	564.3	58.52	63.2
47	CG	20.16	20.73	480.75	464.35	63.59	64.73
48	CG	26.23	22.71	573.56	595.06	59.96	77.01
49	CG	23.37	21.36	531.59	667.33	61.78	69.61
50	CG	14.95	16.83	587.84	601.95	65.76	57.38
51	CG	23.3	26.07	573.39	448.84	54.45	54.81
52	CG	20.46	24.51	540.63	510.95	76.74	65.94
53	CG	19.29	24.66	494.19	615.01	52.95	51.44
54	CG	24.45	17.86	454.11	497.54	51.29	76.65
55	CG	26.12	27.11	518.21	566.63	70.26	71.44
56	CG	25.73	15.89	596.38	586.48	67.33	58.25
57	CG	18.64	23.85	557.85	484.38	65.99	48.29
58	CG	20.76	30.26	470.26	536.43	66.03	72.83
59	CG	23.33	17.54	555.39	345.52	60.9	61.08
60	CG	25.9	19.23	568.12	478.54	53.82	71.9
61	CG	20.08	21.9	491.97	524.85	61.61	49.24
62	CG	21.26	19.49	554.22	465.13	55.58	57.2
63	CG	17.57	15.23	548.49	637.94	68.8	62.04
64	CG	17.22	21.77	476.42	454.19	59.82	62.38
65	CG	25.25	17.25	566.47	513.6	54.4	58.43
66	CG	27.42	23.39	578.65	547.84	58.43	66.98
67	CG	21.71	17.82	609.98	626.48	64.3	53.46
68	CG	26.01	27.7	608.23	453.85	56.49	60.86
